# Supplementary material for: Waterbird counts on large water bodies: comparing ground and aerial methods during different ice conditions
Source: PeerJ. 2018 Jul 17;6:e5195. doi: 10.7717/peerj.5195 (PMC6054062; doi:10.7717/peerj.5195)
Supplement: Table S3 [file peerj-06-5195-s003.xlsx]

## Sheet: Arkusz1
Date	Species	Land	Aircraft	ice<70%	ice%	1-spring, 2-winter, 3-outumn
2009-03-15	Anas acuta	23	0	0	0	1
2009-11-15	Anas acuta	17	0	0	0	3
2010-03-25	Anas acuta	802	45	0	0	1
2011-01-15	Anas acuta	0	15	1	80	2
2011-03-20	Anas acuta	133	5	0	0	1
2011-04-10	Anas acuta	88	5	0	0	1
2011-11-22	Anas acuta	26	0	0	0	3
2012-01-15	Anas acuta	0	0	0	0	2
2013-01-13	Anas acuta	0	0	1	70	2
2014-01-13	Anas acuta	0	0	1	95	2
2009-03-15	Spatula clypeata	4	0	0	0	1
2009-11-15	Spatula clypeata	2	0	0	0	3
2010-03-25	Spatula clypeata	272	30	0	0	1
2011-01-15	Spatula clypeata	0	0	1	80	2
2011-03-20	Spatula clypeata	37	0	0	0	1
2011-04-10	Spatula clypeata	35	10	0	0	1
2011-11-22	Spatula clypeata	3	0	0	0	3
2012-01-15	Spatula clypeata	0	0	0	0	2
2013-01-13	Spatula clypeata	0	0	1	70	2
2014-01-13	Spatula clypeata	0	0	1	95	2
2009-03-15	Anas crecca	72	0	0	0	1
2009-11-15	Anas crecca	109	20	0	0	3
2010-03-25	Anas crecca	207	20	0	0	1
2011-01-15	Anas crecca	0	0	1	80	2
2011-03-20	Anas crecca	536	120	0	0	1
2011-04-10	Anas crecca	228	140	0	0	1
2011-11-22	Anas crecca	184	30	0	0	3
2012-01-15	Anas crecca	55	0	0	0	2
2013-01-13	Anas crecca	0	0	1	70	2
2014-01-13	Anas crecca	0	0	1	95	2
2009-03-15	Mareca penelope	595	300	0	0	1
2009-11-15	Mareca penelope	80	20	0	0	3
2010-03-25	Mareca penelope	3047	2000	0	0	1
2011-01-15	Mareca penelope	5	0	1	80	2
2011-03-20	Mareca penelope	2753	2200	0	0	1
2011-04-10	Mareca penelope	476	250	0	0	1
2011-11-22	Mareca penelope	97	60	0	0	3
2012-01-15	Mareca penelope	26	0	0	0	2
2013-01-13	Mareca penelope	0	0	1	70	2
2014-01-13	Mareca penelope	0	0	1	95	2
2009-03-15	Anas platyrhynchos	1820	1200	0	0	1
2009-11-15	Anas platyrhynchos	6589	2500	0	0	3
2010-03-25	Anas platyrhynchos	4835	4200	0	0	1
2011-01-15	Anas platyrhynchos	2643	2300	1	80	2
2011-03-20	Anas platyrhynchos	7289	6900	0	0	1
2011-04-10	Anas platyrhynchos	4486	4200	0	0	1
2011-11-22	Anas platyrhynchos	14816	12000	0	0	3
2012-01-15	Anas platyrhynchos	12387	7800	0	0	2
2013-01-13	Anas platyrhynchos	2353	1900	1	70	2
2014-01-13	Anas platyrhynchos	220	626	1	95	2
2009-03-15	Spatula querquedula	0	0	0	0	1
2009-11-15	Spatula querquedula	0	0	0	0	3
2010-03-25	Spatula querquedula	43	0	0	0	1
2011-01-15	Spatula querquedula	0	0	1	80	2
2011-03-20	Spatula querquedula	8	0	0	0	1
2011-04-10	Spatula querquedula	34	0	0	0	1
2011-11-22	Spatula querquedula	0	0	0	0	3
2012-01-15	Spatula querquedula	0	0	0	0	2
2013-01-13	Spatula querquedula	0	0	1	70	2
2014-01-13	Spatula querquedula	0	0	1	95	2
2009-03-15	Anatini	0	500	0	0	1
2009-11-15	Anatini	79	430	0	0	3
2010-03-25	Anatini	0	240	0	0	1
2011-01-15	Anatini	66	0	1	80	2
2011-03-20	Anatini	300	440	0	0	1
2011-04-10	Anatini	100	160	0	0	1
2011-11-22	Anatini	220	496	0	0	3
2012-01-15	Anatini	0	200	0	0	2
2013-01-13	Anatini	38	300	1	70	2
2014-01-13	Anatini	0	0	1	95	2
2009-03-15	Mareca strepera	86	0	0	0	1
2009-11-15	Mareca strepera	24	10	0	0	3
2010-03-25	Mareca strepera	116	40	0	0	1
2011-01-15	Mareca strepera	1	0	1	80	2
2011-03-20	Mareca strepera	67	10	0	0	1
2011-04-10	Mareca strepera	153	70	0	0	1
2011-11-22	Mareca strepera	77	35	0	0	3
2012-01-15	Mareca strepera	7	0	0	0	2
2013-01-13	Mareca strepera	0	0	1	70	2
2014-01-13	Mareca strepera	0	0	1	95	2
2009-03-15	Aythya ferina	3650	2000	0	0	1
2009-11-15	Aythya ferina	367	200	0	0	3
2010-03-25	Aythya ferina	38	0	0	0	1
2011-01-15	Aythya ferina	2	0	1	80	2
2011-03-20	Aythya ferina	286	200	0	0	1
2011-04-10	Aythya ferina	730	200	0	0	1
2011-11-22	Aythya ferina	2255	1600	0	0	3
2012-01-15	Aythya ferina	775	250	0	0	2
2013-01-13	Aythya ferina	0	10	1	70	2
2014-01-13	Aythya ferina	0	0	1	95	2
2009-03-15	Aythya fuligula	29710	30000	0	0	1
2009-11-15	Aythya fuligula	26351	24000	0	0	3
2010-03-25	Aythya fuligula	15420	14000	0	0	1
2011-01-15	Aythya fuligula	4720	5200	1	80	2
2011-03-20	Aythya fuligula	31600	34000	0	0	1
2011-04-10	Aythya fuligula	42000	40000	0	0	1
2011-11-22	Aythya fuligula	46999	40000	0	0	3
2012-01-15	Aythya fuligula	17445	16000	0	0	2
2013-01-13	Aythya fuligula	5200	8030	1	70	2
2014-01-13	Aythya fuligula	2000	6390	1	95	2
2009-03-15	Aythya marila	26360	30000	0	0	1
2009-11-15	Aythya marila	14410	20000	0	0	3
2010-03-25	Aythya marila	9300	8000	0	0	1
2011-01-15	Aythya marila	900	6500	1	80	2
2011-03-20	Aythya marila	37500	41000	0	0	1
2011-04-10	Aythya marila	105733	101000	0	0	1
2011-11-22	Aythya marila	28355	23000	0	0	3
2012-01-15	Aythya marila	18780	18000	0	0	2
2013-01-13	Aythya marila	450	2538	1	70	2
2014-01-13	Aythya marila	1400	9750	1	95	2
2009-03-15	Aythya sp.	1890	2500	0	0	1
2009-11-15	Aythya sp.	11879	3800	0	0	3
2010-03-25	Aythya sp.	410	0	0	0	1
2011-01-15	Aythya sp.	0	0	1	80	2
2011-03-20	Aythya sp.	3184	400	0	0	1
2011-04-10	Aythya sp.	6000	1200	0	0	1
2011-11-22	Aythya sp.	3120	1108	0	0	3
2012-01-15	Aythya sp.	6000	1750	0	0	2
2013-01-13	Aythya sp.	1130	0	1	70	2
2014-01-13	Aythya sp.	300	0	1	95	2
2009-03-15	Bucephala clangula	3400	3000	0	0	1
2009-11-15	Bucephala clangula	3155	3000	0	0	3
2010-03-25	Bucephala clangula	1765	1400	0	0	1
2011-01-15	Bucephala clangula	500	1556	1	80	2
2011-03-20	Bucephala clangula	9000	9180	0	0	1
2011-04-10	Bucephala clangula	600	500	0	0	1
2011-11-22	Bucephala clangula	5480	4300	0	0	3
2012-01-15	Bucephala clangula	2700	3340	0	0	2
2013-01-13	Bucephala clangula	2223	3900	1	70	2
2014-01-13	Bucephala clangula	0	0	1	95	2
2009-03-15	Cygnus cygnus	0	0	0	0	1
2009-11-15	Cygnus cygnus	350	400	0	0	3
2010-03-25	Cygnus cygnus	197	200	0	0	1
2011-01-15	Cygnus cygnus	20	185	1	80	2
2011-03-20	Cygnus cygnus	270	295	0	0	1
2011-04-10	Cygnus cygnus	199	150	0	0	1
2011-11-22	Cygnus cygnus	1317	900	0	0	3
2012-01-15	Cygnus cygnus	106	100	0	0	2
2013-01-13	Cygnus cygnus	140	424	1	70	2
2014-01-13	Cygnus cygnus	50	98	1	95	2
2009-03-15	Cygnus olor	1320	1200	0	0	1
2009-11-15	Cygnus olor	409	450	0	0	3
2010-03-25	Cygnus olor	226	220	0	0	1
2011-01-15	Cygnus olor	100	239	1	80	2
2011-03-20	Cygnus olor	431	511	0	0	1
2011-04-10	Cygnus olor	366	300	0	0	1
2011-11-22	Cygnus olor	626	600	0	0	3
2012-01-15	Cygnus olor	444	400	0	0	2
2013-01-13	Cygnus olor	420	861	1	70	2
2014-01-13	Cygnus olor	20	34	1	95	2
2009-03-15	Cygnus sp.	0	420	0	0	1
2009-11-15	Cygnus sp.	231	90	0	0	3
2010-03-25	Cygnus sp.	33	0	0	0	1
2011-01-15	Cygnus sp.	0	0	1	80	2
2011-03-20	Cygnus sp.	50	10	0	0	1
2011-04-10	Cygnus sp.	0	50	0	0	1
2011-11-22	Cygnus sp.	92	200	0	0	3
2012-01-15	Cygnus sp.	47	50	0	0	2
2013-01-13	Cygnus sp.	300	248	1	70	2
2014-01-13	Cygnus sp.	357	915	1	95	2
2009-03-15	Fulica atra	3690	2700	0	0	1
2009-11-15	Fulica atra	9000	6500	0	0	3
2010-03-25	Fulica atra	3747	2000	0	0	1
2011-01-15	Fulica atra	235	200	1	80	2
2011-03-20	Fulica atra	2099	1800	0	0	1
2011-04-10	Fulica atra	4500	4000	0	0	1
2011-11-22	Fulica atra	9897	9500	0	0	3
2012-01-15	Fulica atra	5600	6020	0	0	2
2013-01-13	Fulica atra	320	1000	1	70	2
2014-01-13	Fulica atra	1450	4140	1	95	2
2009-03-15	Mergellus albellus	1900	1500	0	0	1
2009-11-15	Mergellus albellus	188	200	0	0	3
2010-03-25	Mergellus albellus	663	500	0	0	1
2011-01-15	Mergellus albellus	200	939	1	80	2
2011-03-20	Mergellus albellus	3300	3880	0	0	1
2011-04-10	Mergellus albellus	500	400	0	0	1
2011-11-22	Mergellus albellus	1010	890	0	0	3
2012-01-15	Mergellus albellus	1702	2040	0	0	2
2013-01-13	Mergellus albellus	2067	3200	1	70	2
2014-01-13	Mergellus albellus	500	3800	1	95	2
2009-03-15	Mergus merganser	24000	18200	0	0	1
2009-11-15	Mergus merganser	1557	1400	0	0	3
2010-03-25	Mergus merganser	2953	2950	0	0	1
2011-01-15	Mergus merganser	2700	5588	1	80	2
2011-03-20	Mergus merganser	8814	11040	0	0	1
2011-04-10	Mergus merganser	1000	900	0	0	1
2011-11-22	Mergus merganser	7350	6800	0	0	3
2012-01-15	Mergus merganser	7000	8820	0	0	2
2013-01-13	Mergus merganser	16673	24000	1	70	2
2014-01-13	Mergus merganser	2000	8408	1	95	2
2009-11-15	Podicep cristatus	68	0	0	0	3
2010-03-25	Podicep cristatus	355	150	0	0	1
2011-01-15	Podicep cristatus	24	40	1	80	2
2011-03-20	Podicep cristatus	934	750	0	0	1
2011-11-22	Podicep cristatus	441	220	0	0	3
2012-01-15	Podicep cristatus	151	100	0	0	2
2013-01-13	Podicep cristatus	30	46	1	70	2
